# Supplementary material for: Sleep Genetics and Cognitive Changes over Time: The Moderating Effect of Age and the Role of Brain
Source: Genes (Basel). 2024 Dec 26;16(1):21. doi: 10.3390/genes16010021 (PMC11765137; doi:10.3390/genes16010021)
Supplement: Supplementary file 1 [file genes-16-00021-s001.zip]

Archive with 1 entries (1 files):
- genes-3366081-supplementary.pdf
